# Supplementary material for: Varying Intensities of Introgression Obscure Incipient Venom-Associated Speciation in the Timber Rattlesnake (Crotalus horridus)
Source: Toxins (Basel). 2021 Nov 5;13(11):782. doi: 10.3390/toxins13110782 (PMC8625053; doi:10.3390/toxins13110782)
Supplement: Supplementary file 1 [file toxins-13-00782-s001.zip]

Archive with 2 entries (2 files):
- Table_S1_Morphology.xlsx
- Table_S2.xlsx
