# Supplementary material for: Varying Intensities of Introgression Obscure Incipient Venom-Associated Speciation in the Timber Rattlesnake (Crotalus horridus)
Source: Toxins (Basel). 2021 Nov 5;13(11):782. doi: 10.3390/toxins13110782 (PMC8625053; doi:10.3390/toxins13110782)
Supplement: Supplementary file 1 [file toxins-13-00782-s001.zip › Table_S1_Morphology.xlsx]

## Sheet: All Data
Museum ID	County	State	VenomType	SVL(mm)	HL(mm)	HW(mm)	IF(mm)	FL(mm)
UF44960	Alachua	FL	A	1080	46.56	31.14	14.39	14.74
UF71482	Alachua	FL	A	1185	46.01	33.68	14.45	13.69
UF13156	Alachua	FL	A	1250	47.93	42.18	14.68	14.64
UF67004	Alachua	FL	A	1330	53.38	37.78	16.70	14.62
UF14576	Alachua	FL	A	455	24.21	16.38	6.94	5.89
UF144643	Alachua	FL	A	470	23.77	14.59	7.62	7.52
UF109824	Alachua	FL	A	585	28.21	17.26	6.11	6.93
UF81527	Alachua	FL	A	925	39.26	30.14	12.56	12.11
UF67009	Baker	FL	A	1070	44.66	30.86	11.70	14.04
UF42566	Baker	FL	A	1225	49.03	32.65	15.16	14.41
UF19734	Suwannee	FL	A	1400	56.63	40.96	17.76	15.76
UF78653	Alachua	FL	A	1365	57.82	39.47	13.74	13.4
UF67005	Alachua	FL	A	425	25.31	16.59	5.85	5.17
KW1716	Baker	FL	A	355	20.43	13.71	5.42	6.17
KW1600	Alachua	FL	A	1000	42.52	30.58	9.81	10.81
KW1637	Baker	GA	B	1040	46.17	35.06	10.39	13.51
KW1617	Decatur	GA	B	855	39.19	27.73	9.4	12.46
KW1821	Baker	GA	B	720	36.73	25.44	8.85	11.89
KW1808	Baker	GA	B	530	29.04	19.43	7.13	8.46
KW1818	Baker	GA	B	840	40.79	27.17	9.69	11.75
KW1814	Baker	GA	B	850	39.42	28.12	11.56	12.89
KW1837	Baker	GA	B	925	39.71	29.46	11.66	12.89
KW1832	Baker	GA	B	470	25.92	18.26	6.31	7.91
KW1817	Baker	GA	B	705	35.83	22.67	10.61	11.64
KW1806	Baker	GA	B	550	28.25	18.21	8.05	10.26
KW1838	Baker	GA	B	760	34.60	24.52	9.56	10.72
KW1810	Baker	GA	B	740	34.81	26.00	9.42	10.89
KW1811	Baker	GA	B	515	28.48	20.41	7.12	9.23
KW1836	Baker	GA	B	585	28.53	18.88	8.62	8.78
KW1819	Baker	GA	B	370	22.70	16.19	6.42	7.50
KW1830	Baker	GA	B	1190	43.88	33.87	12.33	14.33
KW1825	Baker	GA	B	1030	45.61	37.12	11.93	14.50
KW1840	Baker	GA	B	1160	42.26	35.39	12.90	15.95
