# Supplementary material for: Varying Intensities of Introgression Obscure Incipient Venom-Associated Speciation in the Timber Rattlesnake (Crotalus horridus)
Source: Toxins (Basel). 2021 Nov 5;13(11):782. doi: 10.3390/toxins13110782 (PMC8625053; doi:10.3390/toxins13110782)
Supplement: Supplementary file 1 [file toxins-13-00782-s001.zip › Table_S2.xlsx]

## Sheet: Summary
Count of Prey_Family	Column Labels
Row Labels	A	B	Grand Total
Amphibia		3	3
Anura		2	2
Ranidae		1	1
NA		1	1
Caudata		1	1
Plethodontidae		1	1
Aves	3	22	25
Cuculiformes		1	1
Cuculidae		1	1
Galliformes		2	2
Odontophoridae		1	1
Phasianidae		1	1
NA	1	3	4
NA	1	3	4
Passeriformes	2	14	16
Bombycillidae		1	1
Cardinalidae	1		1
Emberizidae		2	2
Icteridae	1		1
Mimidae		1	1
Paridae		2	2
Parulidae		4	4
Passerellidae		1	1
Troglodytidae		1	1
Turdidae		1	1
NA		1	1
Piciformes		2	2
Picidae		2	2
Gastropoda		1	1
NA		1	1
NA		1	1
Insecta	1		1
Diptera	1		1
Oestridae	1		1
Mammalia	6	99	105
Carnivora		1	1
Procyonidae		1	1
Chiroptera		2	2
Vespertilionidae		1	1
NA		1	1
Didelphimorphia		1	1
Didelphidae		1	1
Eulipotyphla		9	9
Soricidae		9	9
Lagomorpha	2	9	11
Leporidae	2	9	11
NA		1	1
NA		1	1
Rodentia	4	76	80
Cricetidae		43	43
Dipodidae		4	4
Geomyidae		1	1
Muridae	1	4	5
Sciuridae	3	24	27
Reptilia		5	5
Squamata		5	5
Colubridae		1	1
Scincidae		3	3
Teiidae		1	1
Grand Total	10	130	140
